# Supplementary material for: Quantitative Detection of Natural Rubber Content in Eucommia ulmoides by Portable Pyrolysis-Membrane Inlet Mass Spectrometry
Source: Molecules. 2023 Apr 10;28(8):3330. doi: 10.3390/molecules28083330 (PMC10142753; doi:10.3390/molecules28083330)
Supplement: Supplementary file 1 [file molecules-28-03330-s001.zip]

Archive with 1 entries (1 files):
- molecules-2282781-supplementary.pdf
